# Supplementary material for: Shiga Toxin-Bearing Microvesicles Exert a Cytotoxic Effect on Recipient Cells Only When the Cells Express the Toxin Receptor
Source: Front Cell Infect Microbiol. 2020 May 25;10:212. doi: 10.3389/fcimb.2020.00212 (PMC7261856; doi:10.3389/fcimb.2020.00212)
Supplement: Supplementary file 1 [file Data_Sheet_1.zip]

Archive with 14 entries (14 files):
- Figure S1.pdf
- __MACOSX/._Figure S1.pdf
- Figure S2.pdf
- __MACOSX/._Figure S2.pdf
- Figure S3.pdf
- __MACOSX/._Figure S3.pdf
- Figure S4.pdf
- __MACOSX/._Figure S4.pdf
- Figure S5.pdf
- __MACOSX/._Figure S5.pdf
- Figure S6.pdf
- __MACOSX/._Figure S6.pdf
- Figure S7.pdf
- __MACOSX/._Figure S7.pdf
